# Supplementary material for: Influence of Diluent on Extraction Parameters of Systems for Separation Am(III) and Ln(III) Based on 1,10-Phenanthroline-2,9-Diamide
Source: Molecules. 2024 Jul 28;29(15):3548. doi: 10.3390/molecules29153548 (PMC11313845; doi:10.3390/molecules29153548)
Supplement: Supplementary file 1 [file molecules-29-03548-s001.zip]

Archive with 1 entries (1 files):
- molecules-3111066-supplementary.pdf
